# Supplementary material for: Extremely thick cell walls and low mesophyll conductance: welcome to the world of ancient living!
Source: J Exp Bot. 2017 Apr 13;68(7):1639–53. doi: 10.1093/jxb/erx045 (PMC5441924; doi:10.1093/jxb/erx045)
Supplement: Supplementary Data [file erx045_Supplementary_Data.zip]

Archive with 1 entries (1 files):
- supplementary_figures_S1_S2_Tables_S1_S3.pdf
